# Supplementary material for: Deciphering the SOX4/MAPK1 regulatory axis: a phosphoproteomic insight into IQGAP1 phosphorylation and pancreatic Cancer progression
Source: J Transl Med. 2024 Jun 28;22:602. doi: 10.1186/s12967-024-05377-3 (PMC11212360; doi:10.1186/s12967-024-05377-3)
Supplement: Supplementary file 3 — Supplementary Material 3 [file 12967_2024_5377_MOESM3_ESM.xlsx]

## Sheet: Table S1 prognostic-associated 
Table S1 prognostic-associated proteins
gene	pvalue
PLAU	8.99e-06
BCAS1	0.000665298
LAMC2	0.00075844
SFRP4	0.000932345
PBLD	0.00109528
AMY2A	0.00115394
LAMB3	0.00118751
S100A2	0.00148611
CUZD1	0.00176612
CLDN18	0.00194955
MIA	0.00248544
CTSE	0.00278805
CTRC	0.0028787
MKNK1	0.00298766
GATM	0.00759015
GCNT3	0.00800733
ALDH1A1	0.00812563
CELA2A	0.00891389
GP2	0.00920186
CPA1	0.00924698
CXCL14	0.00954802
CTRL	0.0102563
SSR3	0.0112144
COBLL1	0.0114305
PNLIPRP1	0.0124865
LYPD3	0.0125765
DTNA	0.0187893
MISP	0.0195337
GSTA1	0.019979
P4HB	0.0206328
AQP8	0.0206652
ASNS	0.0208736
PLA2G1B	0.0216975
CA4	0.0228522
SLC16A3	0.0235376
SPON2	0.0235523
LMF2	0.0239208
CEL	0.0249307
ERP27	0.0252903
FGL1	0.0256712
TRIM29	0.028614
PLIN2	0.0298381
CELA3B	0.0312624
GOLGA8N	0.034806
ADH1B	0.0348674
GSDMB	0.0349892
KRT78	0.0354292
SYCN	0.0355304
PDIA2	0.0355731
TBL2	0.0366261
AMY2B	0.0367823
LAMA3	0.0374557
CPA2	0.0386397
EPHX2	0.0407351
SLC3A1	0.0425936
PNLIP	0.0455463
OSTC	0.0469716
KLK1	0.0471252
